# Supplementary material for: The Mitochondrial Permeability Transition Pore Regulator Cyclophilin D Exhibits Tissue-Specific Control of Metabolic Homeostasis
Source: PLoS One. 2016 Dec 22;11(12):e0167910. doi: 10.1371/journal.pone.0167910 (PMC5179060; doi:10.1371/journal.pone.0167910)
Supplement: S1 Appendix — (XLSX) [file pone.0167910.s002.xlsx]

## Sheet: Fig. 1
Fig. 1C
Number of Ca2+ additions
Gastroc.		Liver
WT	KO	WT	KO
9	9	6	11
5	10	6	7
7	8	10	9
7	9	6	16
8	8	5
7		9
7		5
8
7

## Sheet: Fig. 2
Fig. 2E	Integrated intensity of western blot bands. Arbitrary units.
VDAC			ANT			ATP Synthase
WT	MKO		WT	MKO		WT	MKO
1.04677	1.03839		0.462655	0.529156		1.15781	1.32776
0.925253	0.923092		0.824257	0.659072		0.703536	2.09653
0.894463	0.877214		0.440701	0.476541		1.1435	1.1075
1.06176	0.844575		0.541436	0.388762		1.15304	0.508069
Fig. 2F
VDAC			ANT			ATP Synthase
WT	LKO		WT	LKO		WT	LKO
1.70217	1.48092		1.18218	1.35717		3.41816	4.27481
1.45035	1.60211		2.55111	1.77531		3.58037	3.84688
0.714791	0.205564		1.07056	0.574463		3.93791	4.10359
	0.902517		0.706948	0.547344		2.25851	3.69283
	1.91986			0.832108			3.93789
	1.26374			0.447674			1.33269

## Sheet: Fig. 3
Fig. 3A Body Weight					Fig. 3B. Plantaris wt			Fig. 3C. Fat wt			Fig. 3D. Liver wt
WT	WT HFD	MKO	MKO HFD		WT	MKO		WT	MKO		WT	MKO
20.2	34.68	20.4	31.8		0.944536	0.867631		82.0428	64.6997		57.3257	57.7197
25.5	39.24	21.3	39.55		0.793919	0.898138		134.634	39.6386		49.696	58.3625
27.1	37.38	26.1	45.95		0.934066	1.0286		151.11	64.813		53.9341	94.912
19.9	33.28	20.8	31.47		0.83612	0.861402		102.202	121.552		53.233	71.1265
17.2	33.08	21.8	28.97		0.817031	0.942554		160.098	85.6776		59.9425	93.5416
21.6	39.7	22.4	40.2		0.872222	0.939258		78.4389	89.0945		100.406	99.072
21.65	38.2	22.86	42.3		0.801317	0.875551		92.8705	115.606		70.2525	64.6145
24.1	38.7	21.73	40.8		1.09526	0.829694		129.492	103.564		90.0684	55.5568
23.4	38.3	24.7	32.85		0.978078	0.790622		78.9039	115.027		133.389	98.566
24.32	43.2	24.08	34.4		1.06502	0.947945		79.2377	92.2575		109.714	56.6137
24.94	46.3	23.43	45.7		1.00279			38.8969			53.1086
23.54	29.2
Fig. 3E	Blood glucose										Fig. 3F. AUC Basal
WT Basal GTT					MKO Basal GTT						WT	MKO
0	15	30	60	90	0	15	30	60	90		9877.5	9780
121		141	136	199	110		144	139	103		11145	11917.5
126		134	131	120	134		219	149	101		9690	10365
112		209	162	132	129		159	135	118		12382.5	9735
118		161	105	113	116		154	130	100		9352.5	11160
129		130	110	111	122		188	135	131		8857.5	12682.5
128		147	122	100	123		192	192	112		9427.5	9885
108	213	175	108	127	123		147	134	109		13087.5	9997.5
154	308	226	184	156	130		149	124	130		18720	20370
130	231	247	108	120	166	356	286	174	142		15037.5	17775
113	286	302	223	153	109	284	245	176	127		20917.5	12712.5
101	127	103	101	95	111	202	148	128	112		9435
Fig. 3G	Blood glucose
WT HFD GTT					MKO HFD GTT						Fig. 3H. AUC HFD
0	15	30	60	90	0	15	30	60	90		WT	MKO
135	335	271	211	174	154	443	465	378	313		25811.2	33900
139	321	303	241	215	181	317	229	245	240		21337.5	18911.2																	111
110	254	150	124	115	153	357	354	195	143		13095	21798.8																	202
126	294	262	167	129	151	297	226	152	138		16901.2	17666.2																	148
128	230	213	177	145	104	356	313	227	205		19841.2	23047.5																	128
144	455	454	412	403	140	372	362	342	292		36525	29415																	112
127	296	264	238	190	224	339	407	410	409		21322.5	34357.5
151	355	443	402	307	96	249	201	148	143		33090	15562.5
136	425	452	369	241	113	328	343	279	160		32250	24255
187	524	567	536	432	150	400	405	361	299		44580	31552.5
135	227	323	266	236							23205
104	272	211	178	104							16507.5
Fig. 3J Akt Phos		Integrated intensity of western blot bands. Arbitrary units.
WT		MKO
Basal	Insulin	Basal	Insulin
0.00806452	0.0198915	0.00546448	0.0207939
0.00743494	0.0260521	0.00677966	0.0101868
0.00604839	0.031068	0.00687285	0.0584046
0.00558659	0.0368098	0.00938086	0.0365217

## Sheet: Fig. 4
Fig. 4A					Fig. 4B. Fat wt			Fig. 3C. Liver wt			Fig. 3D. Plantaris wt
WT	WT HFD	LKO	LKO HFD		WT	LKO		WT	LKO		WT	LKO
23.5	46.2	22.9	39.05		44.1282	87.0663		119.378	57.7651		1.015	0.932
25.6	42.14	26.1	47.12		51.4051	67.9465		70.225	127.196		1.029	1.023
22.3	30.2	25.5	41.74		36.6443	87.811		52.549	63.9562		0.899	0.926
18.7	33.01	21.5	34.7		48.6548	66.2768		49.17	56.5367		0.836	0.921
15.9	22.56	22.1	29.7		43.7011	41.333		51.1031	47.4512		0.905	0.9
21.73		15.1	32.71		43.9956	42.1082		82.352	44.2728			0.811
23.03		19.3	40.1		17.5363	43.9113		40.3631	44.6072		0.71	0.878
20.62		21.67			59.4705	63.273		49.7492	86.4706		0.786	1.108
22.18		24.14			14.8684	59.1391		39.7025	87.202		0.721	0.951
		25.51				89.9169			54.7922			1.069
		23.4				49.1275			64.6969			0.847
Fig. 4E	Blood glucose
WT Basal GTT					LKO Basal GTT						Fig. 4F. AUC Basal
0	15	30	60	90	0	15	30	60	90		WT	LKO
83		193	134	107	76		110	88	91		10590	7050
102		233	144	97	96		209	149	85		11782.5	11167.5
105		210	137	129	92		228	126	71		11557.5	10665
176.5	335	238	159	128	90		234	118	87		18393.8	10785
148	283	166	171	131	98		126	89	82		16185	7470
86	94	104	110	103	158.5	226	149	136	138		9240	14081.2
83	201	171	119	102	157	271	188	172	168		12585	17152.5
122	253	174	161	145	86	174	137	127	108		15630	11767.5
135	280	226	167	142	93	232	188	132	105		17437.5	13942.5
					138	288	240	185	161			18720
					129	255	253	192	176			18885
Fig. 4G	Blood glucose
WT HFD GTT					LKO HFD GTT						Fig. 4H. AUC HFD
0	15	30	60	90	0	15	30	60	90		WT	LKO
163	381	334	179	177	118	435	467	388	329		22477.5	34492.5
168	391	395	341	299	144	425	471	525	519		30727.5	41587.5
114	312	250	183	153	128	401	499	415	301		18945	35167.5
113	294	224	215	158	114	316	336	292	236		19117.5	25455
95	231	287	223	137	117	315	222	211	163		19380	19372.5
190	493	471	332	271	108	270	290	202	155		16342.5	19770
146	557	439	357	287	139	545	521	354	300		21202.5	23550
136	531	390	208	205	188	487	454	287	266		14835	14610
196	448	490	395	312	150	469	514	410	359		18105	23910
					196	600	593	471	365			25777.5
					188	471	574	529	422			26670
Fig. 4I	Blood glucose
WT HFD PTT					LKO HFD PTT						Fig. 4J. AUC PTT HFD
0	15	30	60	90	0	15	30	60	90		WT	KO
119	165	169	172	137	88	164	204	204	252		14385	17610
95	138	127	127	101	133	250	241	248	263		10965	21555
47	113	104	106	96	100	195	185	203	205		9007.5	17002.5
38	113	117	132	126	58	105	125	145	166		10462.5	11662.5
58	132	142	104	103	49	99	102	102	123		10275	9052.5
58	104	131	163	133	54	128	142	173	167		11827.5	13215
65	166	154	173	174	58	161	163	172	182		14242.5	14407.5
54	102	138	174	149	61	138	140	161	134		12495	12517.5
65	86	74	100	85	65	160	167	161	152		7717.5	13755
					125	142	130	203	254			15892.5
					105	216	182	128	180			14662.5
Fig. 4L. Ave. Size of lipid droplets
WT	LKO
214.342	467.443
452.979	202.251
50.5712	132.718
54.6654	336.415

## Sheet: Fig. S1
Fig. S1	Integrated intensity of western blot bands. Arbitrary units.
CI		CII		CIII		CV
WT	CypD LKO	WT	CypD LKO	WT	CypD LKO	WT	CypD LKO
1.16839	0.876643	0.777033	1.05818	1.1452	0.848681	1.25239	0.827955
0.933405	0.958548	0.883312	0.879483	0.885374	0.836561	0.882005	0.867363
1.05235	0.778732	1.19287	1.04108	1.02336	0.980999	1.00045	1.1557
0.845853	0.89761	1.14678	1.1232	0.946073	1.1045	0.865157	1.2735
	0.897626		1.09414		1.04136		1.07773
	0.758972		0.946635		0.956768		1.18509
